# Supplementary material for: Emotion regulation in autistic adolescents: a mixed methods systematic review
Source: J Neurodev Disord. 2025 Dec 10;18:1. doi: 10.1186/s11689-025-09664-y (PMC12801607; doi:10.1186/s11689-025-09664-y)
Supplement: Supplementary file 1 — Additional file 1. Quality Appraisal (MMAT) of included studies. [file 11689_2025_9664_MOESM1_ESM.xlsx]

## Sheet: MMAT
		1. QUALITATIVE STUDIES					2. RANDOMIZED CONTROLLED TRIALS					3. NON-RANDOMIZED STUDIES					4. QUANTITATIVE DESCRIPTIVE STUDIES					5. MIXED METHODS STUDIES
Study (First author, year)	Citation	1.1. Is the qualitative approach appropriate to answer the research question?	1.2. Are the qualitative data collection methods adequate to address the research question?	1.3. Are the findings adequately derived from the data?	1.4. Is the interpretation of results sufficiently substantiated by data?	1.5. Is there coherence between qualitative data sources, collection, analysis and interpretation?	2.1. Is randomization appropriately performed?	2.2. Are the groups comparable at baseline?	2.3. Are there complete outcome data?	2.4. Are outcome assessors blinded to the intervention provided?	2.5 Did the participants adhere to the assigned intervention?	3.1. Are the participants representative of the target population?	3.2. Are measurements appropriate regarding both the outcome and intervention (or exposure)?	3.3. Are there complete outcome data?	3.4. Are the confounders accounted for in the design and analysis?	3.5. During the study period, is the intervention administered (or exposure occurred) as intended?	4.1. Is the sampling strategy relevant to address the research question?	4.2. Is the sample representative of the target population?	4.3. Are the measurements appropriate?	4.4. Is the risk of nonresponse bias low?	4.5. Is the statistical analysis appropriate to answer the research question?	5.1. Is there an adequate rationale for using a mixed methods design to address the research question?	5.2. Are the different components of the study effectively integrated to answer the research question?	5.3. Are the outputs of the integration of qualitative and quantitative components adequately interpreted?	5.4. Are divergences and inconsistencies between quantitative and qualitative results adequately addressed?	5.5. Do the different components of the study adhere to the quality criteria of each tradition of the methods involved?
Brewe, 2021	Brewe, A. M., Mazefsky, C. A., & White, S. W. (2021). Therapeutic Alliance Formation for Adolescents and Young Adults with Autism: Relation to Treatment Outcomes and Client Characteristics. Journal of Autism and Developmental Disorders, 51(5), 1446–1457. https://doi.org/10.1007/s10803-020-04623-z											Yes	Yes	Yes	Yes	Yes
Charlton, 2020	Charlton, A. S., Smith, I. C., Mazefsky, C. A., & White, S. W. (2020). The Role of Emotion Regulation on Co-occurring Psychopathology in Emerging Adults with ASD. Journal of Autism and Developmental Disorders, 50(7), 2585–2592. https://doi.org/10.1007/s10803-019-03983-5																Yes	No	Yes	No	No
Chiu, 2024	Chiu, H. T., Ip, I. N., Ching, F. N. Y., Wong, B. P. H., Lui, W. H., Tse, C. S., & Wong, S. W. H. (2023). Resting Heart Rate Variability and Emotion Dysregulation in Adolescents with Autism Spectrum Disorder. Journal of Autism and Developmental Disorders. https://doi.org/10.1007/s10803-022-05847-x											Yes	Yes	Yes	Yes	Yes
Chou, 2023	Chou, Y. C. (2023). Escape from Emotional Distress: A Curriculum Model to Enhance Self-Directed Emotion Regulation of Students with Autism Spectrum Disorder. Education and Training in Autism and Developmental Disabilities, 58(1), 106–122.											Yes	Yes	Yes	Yes	Yes
Coffmann, 2024	Coffman, M., Wells, M., Schmitt, L. M., Reisinger, D. L., Horn, P. S., & Shaffer, R. C. (2024). Telehealth regulating together pilot trial: emotion regulation intervention for autistic children and adolescents. Frontiers in Psychiatry, 15. https://doi.org/10.3389/fpsyt.2024.1401148											Yes	Yes	Yes	No	Yes
Conner, 2019	Conner, C. M., Elias, R., Smith, I. C., & White, S. W. (2023). Emotion regulation and executive function: Associations with depression and anxiety in autism. Research in Autism Spectrum Disorders, 101. https://doi.org/10.1016/j.rasd.2023.102103											Yes	Yes	Yes	No	Yes
Conner, 2022	Conner, C. M., Kim, P. S., White, S. W., & Mazefsky, C. A. (2022). The role of emotion dysregulation and intolerance of uncertainty in autism: Transdiagnostic factors influencing co-occurring conditions. Research in Developmental Disabilities, 130. https://doi.org/10.1016/j.ridd.2022.104332																Yes	No	Yes	No	Yes
Conner, 2023	Conner, C. M., White, S. W., Beck, K. B., Golt, J., Smith, I. C., & Mazefsky, C. A. (2019). Improving emotion regulation ability in autism: The Emotional Awareness and Skills Enhancement (EASE) program. Autism, 23(5), 1273–1287. https://doi.org/10.1177/1362361318810709																Yes	No	Yes	No	Yes
Dagdelen, 2021	Dağdelen, F. (2021). Decreased theory of mind abilities and increased emotional dysregulation in adolescents with asd and adhd. Anadolu Psikiyatri Dergisi, 22(2), 100–105. https://doi.org/10.5455/apd.135050											Yes	Yes	Yes	No	Yes
Fatta, 2024	Fatta, L. M., Laugeson, E. A., Bianchi, D., Laghi, F., & Scattoni, M. L. (2024). Program for the Education and Enrichment of Relational Skills (PEERS®) for Italy: A Randomized Controlled Trial of a Social Skills Intervention for Autistic Adolescents. Journal of Autism and Developmental Disorders. https://doi.org/10.1007/s10803-023-06211-3						Yes	Yes	Yes	Yes	Yes
Gerber, 2024	Gerber, A. H., Nahmias, A., Schleider, J. L., & Lerner, M. D. (2024). Results from a Pilot Randomized Controlled Trial of a Single-Session Growth-Mindset Intervention for Internalizing Symptoms in Autistic Youth. Journal of Autism and Developmental Disorders. https://doi.org/10.1007/s10803-024-06341-2						Yes	Yes	Yes	Yes	Yes
Goldfarb, 2021	Goldfarb, Y., Zafrani, O., Hedley, D., Yaari, M., & Gal, E. (2021). Autistic adults’ subjective experiences of hoarding and self-injurious behaviors. Autism, 25(5), 1457–1468. https://doi.org/10.1177/1362361321992640	Yes	Yes	Yes	Yes	Yes
Gormley, 2022	Gormley, E., Ryan, C., & McCusker, C. (2022). Alexithymia is Associated with Emotion Dysregulation in Young People with Autism Spectrum Disorder. Journal of Developmental and Physical Disabilities, 34(1), 171–186. https://doi.org/10.1007/s10882-021-09795-9																Yes	No	Yes	No	Yes
Khor, 2014	Khor, A. S., Melvin, G. A., Reid, S. C., & Gray, K. M. (2014). Coping, daily hassles and behavior and emotional problems in adolescents with high-functioning autism/Asperger’s disorder. Journal of Autism and Developmental Disorders, 44(3), 593–608. https://doi.org/10.1007/s10803-013-1912-x																Yes	Yes	Yes	No	Yes
Kim, 2021	Kim, J. H., Kim, Y. A., Song, D. Y., Cho, H. Bin, Lee, H. B., Park, J. H., Lim, J. I., Hong, M. H., Chae, P. K., & Yoo, H. J. (2021). An intervention program targeting daily adaptive skills through executive function training for adults with autism spectrum disorder: A pilot study. Psychiatry Investigation, 18(6), 513–522. https://doi.org/10.30773/pi.2020.0423											No	Yes	Yes	No	Yes
Kose, 2023	Kose, S., Turer, F., Inal Kaleli, I., Calik Senturk, H. N., Ozuysal Uyar, D. H., & Bildik, T. (2023). The Relationship Between Social Skills and Sensory Profile, Emotion Regulation, and Empathizing/Systemizing in Adolescents on the Autism Spectrum. Journal of Autism and Developmental Disorders. https://doi.org/10.1007/s10803-023-06190-5																Yes	Yes	Yes	No	Yes
Lopez-Peres, 2018	López-Pérez, B., Ambrona, T., & Gummerum, M. (2018). Emotional preferences and goals and emotion dysregulation in children with Asperger’s syndrome and typically developing children. British Journal of Clinical Psychology, 57(3), 274–290. https://doi.org/10.1111/bjc.12173																No	No	Yes	No	No
Mazfesky, 2014	Mazefsky, C. A., Borue, X., Day, T. N., & Minshew, N. J. (2014). Emotion regulation patterns in adolescents with high-functioning autism spectrum disorder: Comparison to typically developing adolescents and association with psychiatric symptoms. Autism Research, 7(3), 344–354. https://doi.org/10.1002/aur.1366																Yes	Yes	Yes	No	Yes
Mazfesky, 2020	Mazefsky, C. A., Collier, A., Golt, J., & Siegle, G. J. (2020). Neural features of sustained emotional information processing in autism spectrum disorder. Autism, 24(4), 941–953. https://doi.org/10.1177/1362361320903137																Yes	Yes	Yes	No	Yes
Phillips, 2024	Phillips, M. D., Parham, R., Hunt, K., & Camp, J. (2024). Dialectical behaviour therapy outcomes for adolescents with autism spectrum conditions compared to those without: findings from a seven-year service evaluation. Advances in Autism, 10(3), 185–199. https://doi.org/10.1108/AIA-05-2023-0021											No	Yes	Yes	No	Yes
Pickard, 2020	Pickard, H., Hirsch, C., Simonoff, E., & Happé, F. (2020). Exploring the cognitive, emotional and sensory correlates of social anxiety in autistic and neurotypical adolescents. Journal of Child Psychology and Psychiatry and Allied Disciplines, 61(12), 1317–1327. https://doi.org/10.1111/jcpp.13214																Yes	Yes	Yes	No	Yes
Rosenthal, 2013	Rosenthal, M., Wallace, G. L., Lawson, R., Wills, M. C., Dixon, E., Yerys, B. E., & Kenworthy, L. (2013). Impairments in real-world executive function increase from childhood to adolescence in autism spectrum disorders. Neuropsychology, 27(1), 13–18. https://doi.org/10.1037/a0031299																Yes	Yes	Yes	No	Yes
Russel, 2024	Russell, K., Bhatt, A., Rackham, K., & Vernon, T. (2024). Online social interaction skill group for adolescents on the autism spectrum: Preliminary outcomes of the START Connections program. Research in Autism Spectrum Disorders, 114. https://doi.org/10.1016/j.rasd.2024.102397											No	Yes	Yes	No	Yes
Salem-Guirgis, 2019	Salem-Guirgis, S., Albaum, C., Tablon, P., Riosa, P. B., Nicholas, D. B., Drmic, I. E., & Weiss, J. A. (2019). MYmind: a Concurrent Group-Based Mindfulness Intervention for Youth with Autism and Their Parents. Mindfulness, 10(9), 1730–1743. https://doi.org/10.1007/s12671-019-01107-9											Yes	Yes	Yes	No	Yes
Santomauro, 2016	Santomauro, D., Sheffield, J., & Sofronoff, K. (2016). Depression in Adolescents with ASD: A Pilot RCT of a Group Intervention. Journal of Autism and Developmental Disorders, 46(2), 572–588. https://doi.org/10.1007/s10803-015-2605-4						Yes	Yes	Yes	No	Yes
Santomauro, 2017	Santomauro, D., Sheffield, J., & Sofronoff, K. (2017). Investigations into emotion regulation difficulties among adolescents and young adults with autism spectrum disorder: A qualitative study. Journal of Intellectual and Developmental Disability, 42(3), 275–284. https://doi.org/10.3109/13668250.2016.1236240	Yes	Yes	Yes	Yes	Yes
Shaffer, 2023	Shaffer, R. C., Schmitt, L. M., Reisinger, D. L., Coffman, M., Horn, P., Goodwin, M. S., Mazefsky, C., Randall, S., & Erickson, C. (2023). Regulating Together: Emotion Dysregulation Group Treatment for ASD Youth and Their Caregivers. Journal of Autism and Developmental Disorders, 53(5), 1942–1962. https://doi.org/10.1007/s10803-022-05461-x											Yes	Yes	Yes	Yes	Yes
Skwerer, 2019	Skwerer, D. P., Joseph, R. M., Eggleston, B., Meyer, S. R., & Tager-Flusberg, H. (2019). Prevalence and correlates of psychiatric symptoms in minimally verbal children and adolescents with ASD. Frontiers in Psychiatry, 10(FEB). https://doi.org/10.3389/fpsyt.2019.00043																Yes	Yes	Yes	No	Yes
Timko, 2021	Timko, C. A., Herrington, J. D., Bhattacharya, A., Kuschner, E. S., & Yerys, B. E. (2021). Caregiver Report of Executive Functioning in Adolescent Females With Anorexia Nervosa or Autism Spectrum Disorder. Frontiers in Psychology, 11. https://doi.org/10.3389/fpsyg.2020.586264																Yes	No	Yes	No	Yes
Wieckowski, 2020	Wieckowski, A. T., Luallin, S., Pan, Z., Righi, G., Gabriels, R. L., & Mazefsky, C. (2020). Gender Differences in Emotion Dysregulation in an Autism Inpatient Psychiatric Sample. Autism Research, 13(8), 1343–1348. https://doi.org/10.1002/aur.2295																Yes	Yes	Yes	No	Yes
Woodcock, 2020	Woodcock, K. A., Cheung, C., González Marx, D., & Mandy, W. (2020). Social Decision Making in Autistic Adolescents: The Role of Theory of Mind, Executive Functioning and Emotion Regulation. Journal of Autism and Developmental Disorders, 50(7), 2501–2512. https://doi.org/10.1007/s10803-019-03975-5																Yes	No	Yes	No	Yes
Yager, 2013	Yager, J., & Iarocci, G. (2013). The development of the multidimensional social competence scale: A standardized measure of social competence in autism spectrum disorders. Autism Research, 6(6), 631–641. https://doi.org/10.1002/aur.1331																Yes	No	Yes	No	No
