# Supplementary material for: Emotion regulation in autistic adolescents: a mixed methods systematic review
Source: J Neurodev Disord. 2025 Dec 10;18:1. doi: 10.1186/s11689-025-09664-y (PMC12801607; doi:10.1186/s11689-025-09664-y)
Supplement: Supplementary file 3 — Additional file 3. Visualization of participants age ranges across main result themes. [file 11689_2025_9664_MOESM3_ESM.xlsx]

## Sheet: Age range Thematic map
	Age range (years) of participants included in each study mapped onto categories of adolescence																Citation
	Early adolesence					Middle adolescence					Late adolescence
Main result themes	10	11	12	13	14	15	16	17	18	19	20	21	22	23	24
							ASD symptom severity was associated with self-reported ER difficulties.										Conner, C. M., Elias, R., Smith, I. C., & White, S. W. (2023). Emotion regulation and executive function: Associations with depression and anxiety in autism. Research in Autism Spectrum Disorders, 101. https://doi.org/10.1016/j.rasd.2023.102103
			No age range reported. Mean age (SD) = 13.1 (2.5).			ASD symptom severity was associated with parent-reported ER difficulties. Alexithymia was associated with self-reported ER difficulties but not with parent-reports.											Gormley, E., Ryan, C., & McCusker, C. (2022). Alexithymia is Associated with Emotion Dysregulation in Young People with Autism Spectrum Disorder. Journal of Developmental and Physical Disabilities, 34(1), 171–186. https://doi.org/10.1007/s10882-021-09795-9
		ASD symptom severity was associated with parent-reported ER difficulties.															Yager, J., & Iarocci, G. (2013). The development of the multidimensional social competence scale: A standardized measure of social competence in autism spectrum disorders. Autism Research, 6(6), 631–641. https://doi.org/10.1002/aur.1331
1.1 Factors associated with ER			ASD symptom severity and age were not associated with self-reported ER difficulties.														Mazefsky, C. A., Borue, X., Day, T. N., & Minshew, N. J. (2014). Emotion regulation patterns in adolescents with high-functioning autism spectrum disorder: Comparison to typically developing adolescents and association with psychiatric symptoms. Autism Research, 7(3), 344–354. https://doi.org/10.1002/aur.1366
			Age, ASD symptom severity , gender, and nonverbal IQ were unrelated to ER in minimally verbal adolescents with low cognitive functioning.														Skwerer, D. P., Joseph, R. M., Eggleston, B., Meyer, S. R., & Tager-Flusberg, H. (2019). Prevalence and correlates of psychiatric symptoms in minimally verbal children and adolescents with ASD. Frontiers in Psychiatry, 10(FEB). https://doi.org/10.3389/fpsyt.2019.00043
		There was no association between age, IQ and ER. Better social skills were associated with effective adaptive ER strategies.															Kose, S., Turer, F., Inal Kaleli, I., Calik Senturk, H. N., Ozuysal Uyar, D. H., & Bildik, T. (2023). The Relationship Between Social Skills and Sensory Profile, Emotion Regulation, and Empathizing/Systemizing in Adolescents on the Autism Spectrum. Journal of Autism and Developmental Disorders. https://doi.org/10.1007/s10803-023-06190-5
		Age was not associated with parent-reported ER difficulties – there were no differences between the two age groups (11–13 and 14–18 years)															Rosenthal, M., Wallace, G. L., Lawson, R., Wills, M. C., Dixon, E., Yerys, B. E., & Kenworthy, L. (2013). Impairments in real-world executive function increase from childhood to adolescence in autism spectrum disorders. Neuropsychology, 27(1), 13–18. https://doi.org/10.1037/a0031299
				Females aged 13 and older with below-average cognitive functioning showed more ER difficulties than males in a large sample (N = 722); no gender differences were found in those under 13.													Wieckowski, A. T., Luallin, S., Pan, Z., Righi, G., Gabriels, R. L., & Mazefsky, C. (2020). Gender Differences in Emotion Dysregulation in an Autism Inpatient Psychiatric Sample. Autism Research, 13(8), 1343–1348. https://doi.org/10.1002/aur.2295
				Adolescents and caregivers highlighted that alexithymia, social challenges and sensory sensitivities contribute to ER difficulties.													Santomauro, D., Sheffield, J., & Sofronoff, K. (2017). Investigations into emotion regulation difficulties among adolescents and young adults with autism spectrum disorder: A qualitative study. Journal of Intellectual and Developmental Disability, 42(3), 275–284. https://doi.org/10.3109/13668250.2016.1236240
	Impaired emotional awareness contributed to ER difficulties.																López-Pérez, B., Ambrona, T., & Gummerum, M. (2018). Emotional preferences and goals and emotion dysregulation in children with Asperger’s syndrome and typically developing children. British Journal of Clinical Psychology, 57(3), 274–290. https://doi.org/10.1111/bjc.12173
				No age range reported. Mean age (SD) = 14.02 (1.44).			Lower theory of mind was associated with greater ER difficulties										Dağdelen, F. (2021). Decreased theory of mind abilities and increased emotional dysregulation in adolescents with asd and adhd. Anadolu Psikiyatri Dergisi, 22(2), 100–105. https://doi.org/10.5455/apd.135050
					No age range reported. Mean age (SD) = 16.00 (1.33) for the experimental group				Better theory of mind was associated with adaptive ER.								Santomauro, D., Sheffield, J., & Sofronoff, K. (2016). Depression in Adolescents with ASD: A Pilot RCT of a Group Intervention. Journal of Autism and Developmental Disorders, 46(2), 572–588. https://doi.org/10.1007/s10803-015-2605-4
1.2 Associations between ER and psychopathology							Self-reported ER difficulties were associated with internalizing symptoms.										Conner, C. M., Elias, R., Smith, I. C., & White, S. W. (2023). Emotion regulation and executive function: Associations with depression and anxiety in autism. Research in Autism Spectrum Disorders, 101. https://doi.org/10.1016/j.rasd.2023.102103
							Parent-reports but not self-reports of ER difficulties indicated associations with internalizing symptoms.										Charlton, A. S., Smith, I. C., Mazefsky, C. A., & White, S. W. (2020). The Role of Emotion Regulation on Co-occurring Psychopathology in Emerging Adults with ASD. Journal of Autism and Developmental Disorders, 50(7), 2585–2592. https://doi.org/10.1007/s10803-019-03983-5
			Parent-reported ER difficulties were associated with internalizing symptoms and mediated the relationship between intolerance of uncertainty and internalizing symptoms.														Conner, C. M., Kim, P. S., White, S. W., & Mazefsky, C. A. (2022). The role of emotion dysregulation and intolerance of uncertainty in autism: Transdiagnostic factors influencing co-occurring conditions. Research in Developmental Disabilities, 130. https://doi.org/10.1016/j.ridd.2022.104332
			Parent-reported ER difficulties were associated with internalizing and externalizing symptoms.														Skwerer, D. P., Joseph, R. M., Eggleston, B., Meyer, S. R., & Tager-Flusberg, H. (2019). Prevalence and correlates of psychiatric symptoms in minimally verbal children and adolescents with ASD. Frontiers in Psychiatry, 10(FEB). https://doi.org/10.3389/fpsyt.2019.00043
	Parent-reported ER difficulties were associated with externalizing symptoms.																Timko, C. A., Herrington, J. D., Bhattacharya, A., Kuschner, E. S., & Yerys, B. E. (2021). Caregiver Report of Executive Functioning in Adolescent Females With Anorexia Nervosa or Autism Spectrum Disorder. Frontiers in Psychology, 11. https://doi.org/10.3389/fpsyg.2020.586264
		Self-reports of maladaptive ER strategies were associated with internalizing symptoms.															Pickard, H., Hirsch, C., Simonoff, E., & Happé, F. (2020). Exploring the cognitive, emotional and sensory correlates of social anxiety in autistic and neurotypical adolescents. Journal of Child Psychology and Psychiatry and Allied Disciplines, 61(12), 1317–1327. https://doi.org/10.1111/jcpp.13214
			Parent- and self-reported maladaptive ER strategies were associated with internalizing and externalizing symptoms.														Khor, A. S., Melvin, G. A., Reid, S. C., & Gray, K. M. (2014). Coping, daily hassles and behavior and emotional problems in adolescents with high-functioning autism/Asperger’s disorder. Journal of Autism and Developmental Disorders, 44(3), 593–608. https://doi.org/10.1007/s10803-013-1912-x
									Thematic analysis of interviews indicated associations between maladaptive ER strategies and internalizing symptoms.								Goldfarb, Y., Zafrani, O., Hedley, D., Yaari, M., & Gal, E. (2021). Autistic adults’ subjective experiences of hoarding and self-injurious behaviors. Autism, 25(5), 1457–1468. https://doi.org/10.1177/1362361321992640
1.3 The physiology of ER				The association between parent-reported ER difficulties and lower resting heart rate variability (HRV) is stronger in autistic adolescents.													Chiu, H. T., Ip, I. N., Ching, F. N. Y., Wong, B. P. H., Lui, W. H., Tse, C. S., & Wong, S. W. H. (2023). Resting Heart Rate Variability and Emotion Dysregulation in Adolescents with Autism Spectrum Disorder. Journal of Autism and Developmental Disorders. https://doi.org/10.1007/s10803-022-05847-x
			fMRI results showed sustained neural processing in the salience network and predicted parent-reported ER difficulties.														Mazefsky, C. A., Collier, A., Golt, J., & Siegle, G. J. (2020). Neural features of sustained emotional information processing in autism spectrum disorder. Autism, 24(4), 941–953. https://doi.org/10.1177/1362361320903137
1.4 Interventional studies				A group ER skills program involving parents improved parent-reported ER both post-intervention and at follow-up.													Shaffer, R. C., Schmitt, L. M., Reisinger, D. L., Coffman, M., Horn, P., Goodwin, M. S., Mazefsky, C., Randall, S., & Erickson, C. (2023). Regulating Together: Emotion Dysregulation Group Treatment for ASD Youth and Their Caregivers. Journal of Autism and Developmental Disorders, 53(5), 1942–1962. https://doi.org/10.1007/s10803-022-05461-x
				Parent reports indicated ER improvements post-intervention and at follow-ups in a group-based telehealth ER skills program with parent involvement.													Coffman, M., Wells, M., Schmitt, L. M., Reisinger, D. L., Horn, P. S., & Shaffer, R. C. (2024). Telehealth regulating together pilot trial: emotion regulation intervention for autistic children and adolescents. Frontiers in Psychiatry, 15. https://doi.org/10.3389/fpsyt.2024.1401148
			A group ER skills program with additional parent sessions improved both self- and parent-reported ER, though follow-up sustainability varied.														Salem-Guirgis, S., Albaum, C., Tablon, P., Riosa, P. B., Nicholas, D. B., Drmic, I. E., & Weiss, J. A. (2019). MYmind: a Concurrent Group-Based Mindfulness Intervention for Youth with Autism and Their Parents. Mindfulness, 10(9), 1730–1743. https://doi.org/10.1007/s12671-019-01107-9
			No age range reported. Mean age (SD) = 13.89 (0.87)			In a group ER skills program, teacher-reports indicated ER improvement post-intervention. No follow-up data.											Chou, Y. C. (2023). Escape from Emotional Distress: A Curriculum Model to Enhance Self-Directed Emotion Regulation of Students with Autism Spectrum Disorder. Education and Training in Autism and Developmental Disabilities, 58(1), 106–122.
			Therapeutic alliance was associated with parent-reported improvements in ER difficulties during an individual psychotherapeutic intervention.														Brewe, A. M., Mazefsky, C. A., & White, S. W. (2021). Therapeutic Alliance Formation for Adolescents and Young Adults with Autism: Relation to Treatment Outcomes and Client Characteristics. Journal of Autism and Developmental Disorders, 51(5), 1446–1457. https://doi.org/10.1007/s10803-020-04623-z
					No age range reported. Mean age (SD) = 14.94 (1.54).			Parent reports showed ER improvements after an individual psychotherapeutic intervention, but self-reports did not.									Conner, C. M., White, S. W., Beck, K. B., Golt, J., Smith, I. C., & Mazefsky, C. A. (2019). Improving emotion regulation ability in autism: The Emotional Awareness and Skills Enhancement (EASE) program. Autism, 23(5), 1273–1287. https://doi.org/10.1177/1362361318810709
				A standard DBT service evaluation showed reduced ER difficulties and self-harm in autistic adolescents, with improvements comparable to non-autistic peers.													Phillips, M. D., Parham, R., Hunt, K., & Camp, J. (2024). Dialectical behaviour therapy outcomes for adolescents with autism spectrum conditions compared to those without: findings from a seven-year service evaluation. Advances in Autism, 10(3), 185–199. https://doi.org/10.1108/AIA-05-2023-0021
			A group program targeting social skills improved parent-reported ER post-intervention and at follow-up.														Fatta, L. M., Laugeson, E. A., Bianchi, D., Laghi, F., & Scattoni, M. L. (2024). Program for the Education and Enrichment of Relational Skills (PEERS®) for Italy: A Randomized Controlled Trial of a Social Skills Intervention for Autistic Adolescents. Journal of Autism and Developmental Disorders. https://doi.org/10.1007/s10803-023-06211-3
		A social skills group program improved parent-reported ER post-intervention, but not at follow-up.															Russell, K., Bhatt, A., Rackham, K., & Vernon, T. (2024). Online social interaction skill group for adolescents on the autism spectrum: Preliminary outcomes of the START Connections program. Research in Autism Spectrum Disorders, 114. https://doi.org/10.1016/j.rasd.2024.102397
				No age range reported. Mean age (SD) = 14.27 (1.76).			After a single-session CBT-based intervention targeting internalizing symptoms, parent-reports indicated greater ER improvements than self-reports.										Gerber, A. H., Nahmias, A., Schleider, J. L., & Lerner, M. D. (2024). Results from a Pilot Randomized Controlled Trial of a Single-Session Growth-Mindset Intervention for Internalizing Symptoms in Autistic Youth. Journal of Autism and Developmental Disorders. https://doi.org/10.1007/s10803-024-06341-2
					No age range reported. Mean age (SD) = 16.00 (1.33) for the experimental group and 15.5 (1.43) for the waitlist group.					A group program targeting depression improved self-reported cognitive reappraisal, with effects maintained at follow-up.							Santomauro, D., Sheffield, J., & Sofronoff, K. (2016). Depression in Adolescents with ASD: A Pilot RCT of a Group Intervention. Journal of Autism and Developmental Disorders, 46(2), 572–588. https://doi.org/10.1007/s10803-015-2605-4
										Following an executive function group intervention, self-reports showed improved ER, while parent reports indicated worsening.							Kim, J. H., Kim, Y. A., Song, D. Y., Cho, H. Bin, Lee, H. B., Park, J. H., Lim, J. I., Hong, M. H., Chae, P. K., & Yoo, H. J. (2021). An intervention program targeting daily adaptive skills through executive function training for adults with autism spectrum disorder: A pilot study. Psychiatry Investigation, 18(6), 513–522. https://doi.org/10.30773/pi.2020.0423
2.1 Comparison of autistic and non-autistic populations				No age range reported. Mean age (SD) = 14.02 (1.44).			Autistic adolescents exhibited higher levels of self-reported ER difficulties compared to their non-autistic peers.										Dağdelen, F. (2021). Decreased theory of mind abilities and increased emotional dysregulation in adolescents with asd and adhd. Anadolu Psikiyatri Dergisi, 22(2), 100–105. https://doi.org/10.5455/apd.135050
	Autistic adolescents exhibited more self-reported ER difficulties than their non-autistic peers.																López-Pérez, B., Ambrona, T., & Gummerum, M. (2018). Emotional preferences and goals and emotion dysregulation in children with Asperger’s syndrome and typically developing children. British Journal of Clinical Psychology, 57(3), 274–290. https://doi.org/10.1111/bjc.12173
			No age range reported. Mean age (SD) = 13.1 (2.5).			Autistic adolescents exhibited higher levels of parent-reported ER difficulties compared to normative data.											Gormley, E., Ryan, C., & McCusker, C. (2022). Alexithymia is Associated with Emotion Dysregulation in Young People with Autism Spectrum Disorder. Journal of Developmental and Physical Disabilities, 34(1), 171–186. https://doi.org/10.1007/s10882-021-09795-9
		Autistic adolescents exhibited higher levels of parent-reported ER difficulties than their non-autistic peers.															Rosenthal, M., Wallace, G. L., Lawson, R., Wills, M. C., Dixon, E., Yerys, B. E., & Kenworthy, L. (2013). Impairments in real-world executive function increase from childhood to adolescence in autism spectrum disorders. Neuropsychology, 27(1), 13–18. https://doi.org/10.1037/a0031299
				Autistic participants had higher parent-reported ER difficulties than population norms.													Wieckowski, A. T., Luallin, S., Pan, Z., Righi, G., Gabriels, R. L., & Mazefsky, C. (2020). Gender Differences in Emotion Dysregulation in an Autism Inpatient Psychiatric Sample. Autism Research, 13(8), 1343–1348. https://doi.org/10.1002/aur.2295
		Autistic participants showed higher parent-reported ER difficulties than normative data.															Woodcock, K. A., Cheung, C., González Marx, D., & Mandy, W. (2020). Social Decision Making in Autistic Adolescents: The Role of Theory of Mind, Executive Functioning and Emotion Regulation. Journal of Autism and Developmental Disorders, 50(7), 2501–2512. https://doi.org/10.1007/s10803-019-03975-5
			Autistic adolescents self-reported more maladaptive ER strategies than their non-autistic peer.														Mazefsky, C. A., Borue, X., Day, T. N., & Minshew, N. J. (2014). Emotion regulation patterns in adolescents with high-functioning autism spectrum disorder: Comparison to typically developing adolescents and association with psychiatric symptoms. Autism Research, 7(3), 344–354. https://doi.org/10.1002/aur.1366
		Autistic adolescents did not differ from non-autistic peers in their use of adaptive and maladaptive ER strategies.															Kose, S., Turer, F., Inal Kaleli, I., Calik Senturk, H. N., Ozuysal Uyar, D. H., & Bildik, T. (2023). The Relationship Between Social Skills and Sensory Profile, Emotion Regulation, and Empathizing/Systemizing in Adolescents on the Autism Spectrum. Journal of Autism and Developmental Disorders. https://doi.org/10.1007/s10803-023-06190-5
		No difference between autistic and non-autistic adolescents in their use of adaptive and maladaptive ER strategies.															Pickard, H., Hirsch, C., Simonoff, E., & Happé, F. (2020). Exploring the cognitive, emotional and sensory correlates of social anxiety in autistic and neurotypical adolescents. Journal of Child Psychology and Psychiatry and Allied Disciplines, 61(12), 1317–1327. https://doi.org/10.1111/jcpp.13214
2.2 Comparison of autistic and clinical populations	Autistic adolescents showed greater ER-related executive function difficulties than those with anorexia nervosa.																Timko, C. A., Herrington, J. D., Bhattacharya, A., Kuschner, E. S., & Yerys, B. E. (2021). Caregiver Report of Executive Functioning in Adolescent Females With Anorexia Nervosa or Autism Spectrum Disorder. Frontiers in Psychology, 11. https://doi.org/10.3389/fpsyg.2020.586264
				No age range reported. Mean age (SD) = 14.02 (1.44).			Autistic adolescents show higher levels of ER difficulties than adolescents with ADHD.										Dağdelen, F. (2021). Decreased theory of mind abilities and increased emotional dysregulation in adolescents with asd and adhd. Anadolu Psikiyatri Dergisi, 22(2), 100–105. https://doi.org/10.5455/apd.135050
Note. ER = emotion regulation. Additional File 3 provides a matrix visualization of participant age coverage across the included studies. Age categories (spanning 10–24 years) are presented as columns. Individual study results are presented as rows and organized according to the thematic analysis (see Figure 2 Thematic map). For each study result , the table shows (i) the participant age range ma…
